# Supplementary material for: A Dynamically Correlated Network Model for the Collective Dynamics in Glass-Forming Molecular Liquids and Polymers
Source: Polymers (Basel). 2021 Oct 6;13(19):3424. doi: 10.3390/polym13193424 (PMC8512962; doi:10.3390/polym13193424)
Supplement: Supplementary file 1 [file polymers-13-03424-s001.zip]

Archive with 1 entries (1 files):
- polymers-1406435-SI.pdf
